# Supplementary material for: How do familiarity and relatedness influence mate choice in Armadillidium vulgare?
Source: PLoS One. 2018 Dec 31;13(12):e0209893. doi: 10.1371/journal.pone.0209893 (PMC6312335; doi:10.1371/journal.pone.0209893)
Supplement: S1 Dataset — (XLSX) [file pone.0209893.s001.xlsx]

## Sheet: Feuil1
Fortin M, Vitet C, Souty-Grosset C, Richard FJ
How do familiarity and relatedness influence mate choice in Armadillidium vulgare ?
Plos One, 2018
Figure 3
Y choice test
Wolbachia -free							Wolbachia infected
familiar	unfamiliar	sibling	nonsibling	familiar sibling	unfamiliar nonsibling		familiar	unfamiliar	sibling	nonsibling	familiar sibling	unfamiliar nonsibling
0	599.02	304.71	48.16	248.09	334.58		0	378.95	22.7	536.2	138.45	367.97
19.7	560.93	0	556.76	61.18	533.17		0	585.92	587.83	0	128.6	467.84
247.88	266.74	0	549.73	584.32	0		0	574.14	0	236.65	575.16	0
183.52	137.23	356.07	0	0	598.3		413.36	52.53	233.14	206.02	233.14	206.02
431.14	41.15	0	574.83	0	539.12		528.01	47.42	49.64	238.46	99.28	188.82
575.43	0	302.63	156.68	576.14	0		47.19	36.34	0	453.64	112.67	425.77
0	533.14	574.88	0	483.98	99.08		424.31	37.93	0	433.06	0	433.06
497.22	24.12	0	586.53	58.94	120.95		115.54	398.23	321.9	189.54	83.98	501.7
541.73	53.34	225.19	115.07	295.21	144.92		522.38	0	358.07	201.1	358.07	201.1
175.28	282.46	588.41	0	482.28	0		579.98	0	74.99	277.26	376.76	137.63
0	598.61	594.41	0	0	218.02		89.94	103.63	466.89	81.28	140.84	254.73
253.28	115.83	564.96	0	594.08	0		563.34	0	157.11	284.48	272.29	132.35
580.65	0	0	595.13	190.01	0		372.01	39.97	273.77	259.95	0	588.1
467.07	80.69	414.03	135.7	584.36	0		383.81	165.95	45.45	543.37	486.41	0.94
592	0	0	346.15	8.44	572.72		337.22	0	467.84	128.6	0	299.11
325.29	232.74	152.24	331.56	182.7	314.45		17.14	280	0	575.16	420.24	151.5
105.48	429.33	198.09	243.03	597.22	0		156.92	162.97	0	478.66	45.45	543.37
59.15	455.37	0	578.09	592.55	0		140.32	341.66	220.64	65.67	0	598.82
105.74	425.82	3.85	552.43	0	525.68		536.14	0	531.6	0	236.65	0
163.62	372.81	0	546.9	300.11	203.28		579.18	0	49.51	399.2	0	478.66
214.15	0	229.36	328.54	591.95	0		99.61	293.73	425.77	112.67	203.21	83.1
595.39	0	518.12	0	0	506.21		193.79	225.3	26.24	129.1	531.6	0
290.97	213.9	0	547.58	535.38	0		199.65	322.6	501.7	83.98	49.51	399.2
135.26	413.75	497.63	86.85	556.01	0		327.29	143.69	549.95	0	453.64	0
558.38	10.16	597.68	0	0	595.01		446.5	95.13	233.82	169.23	26.24	129.1
342.3	145.61	0	576.48	579.68	0		552.89	0	132.68	381.71	189.54	321.9
319.25	210.43	21.06	559.04	588.13	0		67.91	182.59	138.17	236.82	549.95	0
104.32	329.55	578.75	0	142.04	445.11		372.85	158.13	254.73	140.84	233.82	169.23
532.94	0	517.87	0	157.36	366.18		173.45	190.27	526.41	0	138.17	236.82
187.6	268.55	251.9	343.92	583.61	0		53.96	149.09	254.56	302.72	90.56	366.35
		524.3	32.46	574.63	0		0	507.05			0	583.56
		552.73	0	394.1	0		313.11	232.48			44.93	518.73
		349.03	230.9	594.13	0		255.22	330.98			237.14	342.86
		0	574.66	592.44	0		43.42	318.6			592.1	0
		0	574.07				142.87	318.8			583.75	0
		556.89	0				124.35	281.27
		157.68	241.27				462.11	14.96
		478.29	108.26				139.03	246.46
Figure 4
Openfield number of copulation attempt
Wolbachia -free							Wolbachia infected
familiar	unfamiliar	sibling	nonsibling	familiar sibling	unfamiliar nonsibling		familiar	unfamiliar	sibling	nonsibling	familiar sibling	unfamiliar nonsibling
1	3	9	8	1	1		5	1	1	2	0	3
4	2	0	1	4	2		2	1	0	1	0	1
5	2	0	1	1	0		2	0	0	1	1	1
1	1	0	1	1	0		5	0	1	1	9	4
1	2	1	2	1	1		0	2	2	1	7	1
1	3	0	1	2	1		0	1	2	3	4	1
3	2	0	1	2	2		5	4	0	1	0	2
1	0	0	1	0	1		8	3	1	2	2	0
1	1	1	2	1	0		1	1	1	0	2	0
1	2	1	1	0	1		8	3	0	1	1	1
1	0	5	2	1	1		2	1	4	6	0	1
2	4	3	3	3	4		0	1	1	2	4	1
1	2	1	1	1	0				4	6	0	2
1	0	1	1						0	1	2	2
1	0	5	2							4	2	3
		0	1								6	3
		2	3								6	8
		0	1
Figure 5
Openfield duration of copulation
Wolbachia -free							Wolbachia infected
familiar	unfamiliar	sibling	nonsibling	familiar sibling	unfamiliar nonsibling		familiar	unfamiliar	sibling	nonsibling	familiar sibling	unfamiliar nonsibling
24	2302	56.1111	315.375	1703	3527.5		1085.4	426	2432	482.5	0	4106.67
333.25	87.5	0	14248	427.25	3397.5		2909.5	143	0	11004	0	14217
988.8	741.5	0	14293	1170.33	817.333		1910.5	0	0	3620	163	8
4290	409.5	0	4120	14066	0		1235.8	0	1868	4305	30.4444	34.5
4586	478.5	3376	100	595	4436		0	3743	52.5	97	36	9
4013	476.333	0	14144	2281	4479		0	4	6	13.3333	707.75	39
1296	1297.5	0	14230	44	3856.5		55.8	21	0	23	0	345
8303	2559	0	14242	0	13655		41.625	28	7811	2836.5	38	0
13839	1123	222	180	9084	955		96	21	2434	0	96	0
8197	55	11431	2683	0	19		240.25	32.3333	0	3606	231	5145
1	0	1199.8	15.5	2799	4823		26.5	120	925.25	123.167	0	35
18	1303	1883.33	63.6667	38.3333	107.75		0	53	7275	2583.5	19	50
276	434.5	84	9585	3380	3699				1132	422	0	3538.5
121	0	1195	2646						0	1832	1577	30.5
6073	0	199.6	159.5								42.5	66
		0	14034								50	127.667
		2755.5	589								807.333	279.75
		0	8499
